# Supplementary material for: How Spatial Variation in Areal Extent and Configuration of Labile Vegetation States Affect the Riparian Bird Community in Arctic Tundra
Source: PLoS One. 2013 May 14;8(5):e63312. doi: 10.1371/journal.pone.0063312 (PMC3653927; doi:10.1371/journal.pone.0063312)
Supplement: Appendix S2 — Species specific estimates of occupancy, detection, and slope estimates of area and fragmentation variables. (XLSX) [file pone.0063312.s002.xlsx]

## Sheet: Ark1
Appendix S2. Species specific estimates of occupancy, detection, and effects of area and fragmentation
Mean, standard deviation, and 95% posterior intervals for species-specific probabilities of occupancy, detection and the values of the habitat covariates (Willow Area, Edge Density, Willow Density, Willow Height - on the logit scale), as estimated using the hierarchical community model.
												Slope parameter				Slope parameter				Slope parameter				Slope parameter
Table S1				Occupancy				Detection				Willow Area (β1)				Edge Density (β2)				Willow Density (β3)				Willow Height (β4)
Scientific name	Common name	Assemblage	Count	Mean	SD	95% posterior interval		Mean	SD	95% posterior interval		Mean	SD	95% posterior interval		Mean	SD	95% posterior interval		Mean	SD	95% posterior interval		Mean	SD	95% posterior interval
Fringilla montifringilla	Brambling	WCB	13	0.115379	0.0913613	0.0234067	0.367957	0.14561	0.0803024	0.0350602	0.339842	1.55321	0.703407	0.461788	3.20713	-0.126359	0.43959	-1.024	0.749232	-0.0615902	0.33991	-0.894347	0.460518	0.310187	0.416184	-0.499105	1.19108
Carduelis flammea	Common Redpoll	WCB	677	0.953601	0.0226918	0.903082	0.989738	0.706026	0.0253626	0.654866	0.754359	1.06652	0.608759	-0.0121753	2.3901	-0.461027	0.41656	-1.271	0.330745	0.0980638	0.2496	-0.422708	0.623703	0.384326	0.385888	-0.315315	1.23805
Turdus pilaris	Fieldfare	WCB	175	0.472291	0.0565553	0.368668	0.590482	0.50536	0.0481476	0.408707	0.598917	0.387092	0.247473	-0.0650493	0.917525	0.0117642	0.245316	-0.444315	0.527308	0.0643574	0.193821	-0.334705	0.447508	0.124083	0.208203	-0.289343	0.52261
Turdus iliacus	Redwing	WCB	230	0.843703	0.0583766	0.731035	0.960345	0.448918	0.0378161	0.374771	0.522021	0.554143	0.449327	-0.209113	1.55005	-0.0874966	0.335964	-0.735195	0.595407	0.270605	0.279336	-0.159802	0.941915	0.0842028	0.328936	-0.589322	0.71443
Luscinia svecica	Bluethroat	WGB	106	0.623969	0.0846187	0.477346	0.806437	0.353913	0.0479251	0.262111	0.448632	0.147182	0.41358	-0.539438	1.08112	0.203048	0.2806	-0.3191	0.773602	0.121323	0.227416	-0.330915	0.6239	0.39587	0.262993	-0.10612	0.95182
Emberiza schoeniclus	Reed Bunting	WGB	19	0.132511	0.120014	0.0237746	0.454085	0.121394	0.0779113	0.0256801	0.319394	1.05205	0.648283	-0.00577068	2.5422	-0.0671091	0.428715	-0.93732	0.80496	-0.182348	0.477829	-1.39935	0.423957	0.7398	0.462904	-0.011095	1.79305
Calidris temminckii	Temminck's Stint	WGB	31	0.315514	0.136174	0.126745	0.661459	0.20702	0.0758887	0.0919483	0.387581	1.37649	0.828	-0.134945	3.07702	0.194338	0.44977	-0.544968	1.24605	-0.051047	0.323524	-0.842228	0.47605	-0.0840804	0.365142	-0.83764	0.593618
Lagopus lagopus	Willow Ptarmigan	WGB	21	0.377008	0.176805	0.139788	0.839296	0.126357	0.0538161	0.0458695	0.249375	0.782949	0.684497	-0.448412	2.23608	-0.553772	0.501098	-1.6651	0.262242	0.0602714	0.259013	-0.50312	0.56127	0.193743	0.406274	-0.60092	1.033
Phylloscopus trochilus	Willow Warbler	WGB	290	0.762346	0.056367	0.648795	0.87012	0.629264	0.0402534	0.548518	0.705126	2.15846	0.495019	1.27692	3.20308	-0.521645	0.31929	-1.17603	0.0659747	0.183542	0.185879	-0.1428	0.606073	0.776298	0.285636	0.240335	1.36505
Pluvialis apricaria	Eurasian Golden Plover	OT	54	0.515903	0.161725	0.27855	0.905783	0.194303	0.0586352	0.0956907	0.320953	-0.254527	0.580208	-1.2741	1.051	-0.0258945	0.295345	-0.59484	0.5815	0.191289	0.284618	-0.301727	0.85653	-0.138912	0.444573	-0.991232	0.716943
Calcarius lapponicus	Lapland Bunting	OT	199	0.630915	0.106931	0.447614	0.859268	0.37489	0.0628284	0.261531	0.501102	0.307944	0.512245	-0.555743	1.42803	0.0418611	0.280317	-0.47713	0.627825	0.263716	0.270609	-0.165513	0.89531	-0.339425	0.427025	-1.138	0.5082
Stercorarius longicaudus	Long-tailed Skua	OT	31	0.33321	0.171847	0.1251	0.805663	0.159171	0.0652988	0.0553572	0.304832	0.463234	0.824729	-0.778315	2.4261	0.288377	0.375552	-0.346515	1.088	-0.00346475	0.314734	-0.720653	0.553353	0.0668954	0.34539	-0.638783	0.731753
Anthus pratensis	Meadow Pipit	OT	562	0.964167	0.0214027	0.915908	0.996495	0.678439	0.0259028	0.626796	0.727629	0.57427	0.566272	-0.4608	1.81405	-0.205676	0.387743	-0.968908	0.585618	0.000900293	0.264215	-0.600215	0.474602	0.12042	0.467759	-0.85813	1.07212
Oenanthe oenanthe	Northern Wheatear	OT	31	0.444178	0.21021	0.163147	0.94685	0.122114	0.0557981	0.0418445	0.257501	0.0299304	0.75901	-1.25107	1.7112	-0.46297	0.462039	-1.463	0.374403	-0.0709205	0.321878	-0.83644	0.43542	0.144494	0.425976	-0.704965	1.01517
Anthus cervinus	Red-throated Pipit	OT	33	0.111548	0.0539212	0.0428184	0.246568	0.344882	0.12303	0.141605	0.608747	-0.126266	0.567077	-1.159	1.13908	-0.0795087	0.332314	-0.751923	0.604402	0.18387	0.235746	-0.255648	0.713747	0.0727537	0.332369	-0.605463	0.714
Buteo lagopus	Rough-legged Buzzard	OT	10	0.0691234	0.0523656	0.0123692	0.203129	0.220666	0.132251	0.0461757	0.551672	-0.609587	0.701289	-2.0751	0.71874	-0.395064	0.443843	-1.38603	0.366135	0.0865036	0.248523	-0.449522	0.575518	0.428593	0.419135	-0.305808	1.35803
Motacilla alba	White Wagtail	OT	60	0.640141	0.154468	0.386886	0.968782	0.179266	0.0461554	0.102016	0.278825	0.00793154	0.55119	-0.947322	1.29202	-0.0190745	0.419784	-0.808205	0.867077	0.0433078	0.28859	-0.613615	0.601008	0.236311	0.399523	-0.54901	1.07902
												Slope parameter				Slope parameter				Slope parameter				Slope parameter
												Willow Area (α1)				Edge Density (α2)				Willow Density (α3)				Willow Height (α4)
Scientific name	Common name	Assemblage										Mean	SD	95% posterior interval		Mean	SD	95% posterior interval		Mean	SD	95% posterior interval		Mean	SD	95% posterior interval
Fringilla montifringilla	Brambling	WCB										0.347537	0.317958	-0.16411	1.0781	-0.115732	0.277118	-0.759275	0.392625	-0.0414497	0.301727	-0.6337	0.608603	0.160579	0.353163	-0.525835	0.906575
Carduelis flammea	Common Redpoll	WCB										0.316836	0.151902	0.0495275	0.638308	-0.141589	0.156221	-0.46834	0.13791	-0.0270876	0.106487	-0.23442	0.182103	0.122343	0.122954	-0.117102	0.36221
Turdus pilaris	Fieldfare	WCB										0.0659262	0.162812	-0.282203	0.36781	-0.0269151	0.191719	-0.413807	0.368242	-0.260662	0.189991	-0.631903	0.0871325	0.0194569	0.188692	-0.352005	0.3887
Turdus iliacus	Redwing	WCB										0.22315	0.128093	-0.0151	0.48352	0.0162983	0.132005	-0.242	0.285208	-0.0419643	0.122214	-0.280102	0.196215	0.33095	0.141162	0.0616017	0.608803
Luscinia svecica	Bluethroat	WGB										0.154089	0.181771	-0.20314	0.52511	0.0115655	0.149977	-0.28461	0.30932	-0.101602	0.158901	-0.415303	0.20861	-0.168066	0.163146	-0.485005	0.14262
Emberiza schoeniclus	Reed Bunting	WGB										0.410052	0.370526	-0.129	1.282	0.087553	0.306593	-0.457525	0.803815	-0.679887	0.528166	-1.85708	0.104203	0.0514697	0.324716	-0.60292	0.710847
Calidris temminckii	Temminck's Stint	WGB										-0.148003	0.404513	-0.9253	0.780373	-0.282906	0.299506	-0.953462	0.201703	-0.278038	0.30649	-0.931192	0.272815	-0.0942113	0.268044	-0.632225	0.423803
Lagopus lagopus	Willow Ptarmigan	WGB										0.114871	0.29357	-0.474228	0.758007	-0.189269	0.282629	-0.82771	0.280715	0.0513393	0.22769	-0.391412	0.527805	-0.124874	0.284425	-0.698623	0.418938
Phylloscopus trochilus	Willow Warbler	WGB										0.19008	0.144346	-0.0824768	0.492505	0.0311141	0.185229	-0.3442	0.415413	-0.0227891	0.122901	-0.26312	0.219807	0.288387	0.162676	-0.013894	0.625507
Pluvialis apricaria	Eurasian Golden Plover	OT										-0.0626352	0.286693	-0.66281	0.426007	-0.0167564	0.165486	-0.351007	0.314742	0.120286	0.209487	-0.26623	0.5444	-0.265521	0.272579	-0.78783	0.256215
Calcarius lapponicus	Lapland Bunting	OT										-0.130355	0.236511	-0.595815	0.265622	0.206557	0.19403	-0.122607	0.611248	0.379978	0.225814	-0.0542538	0.800907	-0.555846	0.297702	-1.11705	0.0252092
Stercorarius longicaudus	Long-tailed Skua	OT										-0.213533	0.401447	-1.136	0.377242	0.10525	0.22648	-0.291807	0.620812	-0.209051	0.296809	-0.84321	0.36671	-0.276217	0.270076	-0.821313	0.215227
Anthus pratensis	Meadow Pipit	OT										0.171981	0.114978	-0.0442248	0.409235	-0.0751517	0.120417	-0.313003	0.157427	-0.0315956	0.103231	-0.235418	0.168815	0.24081	0.128943	-0.0066145	0.494617
Oenanthe oenanthe	Northern Wheatear	OT										-0.214206	0.372075	-1.039	0.349058	-0.223292	0.28008	-0.869507	0.22521	-0.270382	0.248472	-0.785805	0.178432	-0.183412	0.26722	-0.725518	0.32581
Anthus cervinus	Red-throated Pipit	OT										-0.270454	0.583679	-1.76105	0.475702	-0.129265	0.310912	-0.861958	0.429625	0.2417	0.347989	-0.34151	1.01903	-0.422423	0.336547	-1.112	0.1638
Buteo lagopus	Rough-legged Buzzard	OT										-0.26038	0.543201	-1.5981	0.433657	-0.211522	0.328917	-1.0081	0.302555	-0.369967	0.288396	-0.991718	0.11841	0.016385	0.433	-0.87301	0.904535
Motacilla alba	White Wagtail	OT										0.0887726	0.206277	-0.30911	0.524513	-0.215138	0.224768	-0.707128	0.157935	-0.321096	0.203299	-0.736025	0.045699	0.00907459	0.203508	-0.397902	0.399512
